# Supplementary material for: Isolation of Diverse Simian Arteriviruses Causing Hemorrhagic Disease
Source: Emerg Infect Dis. 2024 Apr;30(4):721–31. doi: 10.3201/eid3004.231457 (PMC10977827; doi:10.3201/eid3004.231457)
Supplement: Appendix — Additional information for isolation of diverse simian arteriviruses causing hemorrhagic disease. [file 23-1457-Techapp-s1.xlsx]

## Sheet: Appendix Table
Article DOI: https://doi.org/10.3201/eid3004.231457
EID cannot ensure accessibility for supplementary materials supplied by authors.
Readers who have difficulty accessing supplementary content should contact the authors for assistance.
Isolation of Diverse Simian Arteriviruses Causing Hemorrhagic Disease
Appendix Table. Genetic background, engraftment status, and arterivirus exposure for mouse studies*
				EXPERIMENTER		ANIMAL								VIRUS					INOCULATION #1							INOCULATION #2							INOCULATION #3											Ct VALUES FOR DPI...
Experiment	Round/Sequence	Cage	ID/#	initials	Sex	Species	Strain	Brown lab ID	Sex	DOB	Date of Tx	Engraftment info	Engraftment status	Strain	Source	Info	Stock titer		Route	diluent	"mock"	Vol (uL)	Dose	Date	Age at inoc	Route	diluent	"mock"	Vol (uL)	Dose (ffu)	Date	Age at inoc	Route	diluent	"mock"	Vol (uL)	Dose (ffu)	Date		Strain	Engraftment	Cage	Virus	2	6	12	22	32
AB012	0	I	I	ALB	M	Mouse	NSG-SGM3	651668	M	2021-07-18	None	Yes	Unengrafted	SHFV-LVR	TMS009/12		4E6 pfu/ml	none	IV/IP			50/100	600000	2021-12-21																NSG-SGM3	Unengrafted	SHFV-LVR	SHFV	50	50	50
AB012	0	J	J	ALB	M	Mouse	NSG-SGM3	643582	M	2021-06-17	None	Yes	Unengrafted	-	-		-	-	-			-	-	2021-12-21																NSG-SGM3	Unengrafted	Uninfected	Uninfected
AB012	0	K	K	ALB	M	Mouse	NSG-SGM3	651666	M	2021-07-18	None	Yes	Unengrafted	SHFV-LVR	TMS009/12		4E6 pfu/ml	none	IV/IP			50/100	600000	2021-12-21																NSG-SGM3	Unengrafted	SHFV-LVR	SHFV	50	50	50
AB012	0	L	L	ALB	M	Mouse	NSG-SGM3	665478	M	2021-09-12	None	Yes	Unengrafted	-	-		-	-	-			-	-	2021-12-21																NSG-SGM3	Unengrafted	Uninfected	Uninfected
AB012	0	M	M	ALB	M	Mouse	NSG-SGM3	666249	M	2021-09-16	None	Yes	Unengrafted	SWBV	macaque 31721, 7 dpi (PMID: 30544677)		2.7e7 N-gene/ml	none	IV/IP			50/100	270000	2021-12-21																NSG-SGM3	Unengrafted	SWBV	SWBV	50	50	50
AB012	0	N	N	ALB	M	Mouse	NSG-SGM3	651667	M	2021-07-18	None	Yes	Unengrafted	SWBV	macaque 31721, 7 dpi (PMID: 30544677)		2.7e7 N-gene/ml	none	IV/IP			50/100	270000	2021-12-21																NSG-SGM3	Unengrafted	SWBV	SWBV	50	50	50
AB012	0	P	P	ALB	M	Mouse	NOR	668113	M	2021-09-23	None	No	NOR (wild-type)	-	-		-	-	-			-	-	2021-12-21																NOR	wild-type	Uninfected	Uninfected
AB012	0	Q	Q	ALB	M	Mouse	NOR	668114	M	2021-09-23	None	No	NOR (wild-type)	-	-		-	-	-			-	-	2021-12-21																NOR	wild-type	Uninfected	Uninfected
AB012	0	R	R	ALB	M	Mouse	NOR	668115	M	2021-09-23	None	No	NOR (wild-type)	SHFV-LVR	TMS009/12		4E6 pfu/ml	none	IV/IP			50/100	600000	2021-12-21																NOR	wild-type	SHFV-LVR	SHFV	50	50	50
AB012	0	T	T	ALB	M	Mouse	NOR	668118	M	2021-09-23	None	No	NOR (wild-type)	SHFV-LVR	TMS009/12		4E6 pfu/ml	none	IV/IP			50/100	600000	2021-12-21																NOR	wild-type	SHFV-LVR	SHFV	50	50	50
AB012	0	S	S	ALB	M	Mouse	NOR	668117	M	2021-09-23	None	No	NOR (wild-type)	SHFV-LVR	TMS009/12		4E6 pfu/ml	none	IV/IP			50/100	600000	2021-12-21																NOR	wild-type	SHFV-LVR	SHFV	50	50	50
AB012	0	U	U	ALB	M	Mouse	NOR	668109	M	2021-09-23	None	No	NOR (wild-type)	SWBV	macaque 31721, 7 dpi (PMID: 30544677)		2.7e7 N-gene/ml	none	IV/IP			50/100	270000	2021-12-21																NOR	wild-type	SWBV	SWBV	50	50	50
AB012	0	V	V	ALB	M	Mouse	NOR	668110	M	2021-09-23	None	No	NOR (wild-type)	SWBV	macaque 31721, 7 dpi (PMID: 30544677)		2.7e7 N-gene/ml	none	IV/IP			50/100	270000	2021-12-21																NOR	wild-type	SWBV	SWBV	50	50	50
AB012	0	W	W	ALB	M	Mouse	NOR	668111	M	2021-09-23	None	No	NOR (wild-type)	SWBV	macaque 31721, 7 dpi (PMID: 30544677)		2.7e7 N-gene/ml	none	IV/IP			50/100	270000	2021-12-21																NOR	wild-type	SWBV	SWBV	50	50	50
AB017	1	KRCV/PBJV	N	ALB	M	Mouse	NSG-SGM3	670191	F	2021-10-03	2021-11-17	Neo-thy	poor	KRCV	from TMS041 supernatant		UNKNKOWN		RO/IP	neat		50/50	unknown	2022-03-07	22.1429															NSG-SGM3	Primatized	KRCV/PBJV	PBJV	33.9394	37.0272
AB017	1	SWBV/SWBV	R	ALB	M	Mouse	NSG-SGM3	670192	F	2021-10-03	2021-11-17	Neo-thy	poor	SWBV	ANIMAL 31816, 7 dpi (PMID: 30544677)		2.7e7 N-gene/ml		RO/IP	neat		50/50	2.7e6 N gene copies	2022-03-11	22.7143															NSG-SGM3	Primatized	SWBV/SWBV	SWBV	50	50	50
AB017	1	SHFV/DMVV	RL	ALB	M	Mouse	NSG-SGM3	670194	F	2021-10-03	2021-11-17	Neo-thy	poor	SHFV	TMS033		4E6 pfu/ml		RO/IP	neat		50/50	4e5 pfu	2022-03-07	22.1429															NSG-SGM3	Primatized	SHFV/DMVV	SHFV	34.811	50	50
AB017	1	SWBV	RR	ALB	M	Mouse	NSG-SGM3	670195	F	2021-10-03	2021-11-17	Neo-thy	GOOD	SWBV	ANIMAL 31459, 7 dpi (PMID: 30544677)		2.7e7 N-gene/ml		RO/IP	neat		50/50	2.7e6 N gene copies	2022-03-11	22.7143															NSG-SGM3	Primatized	SWBV	SWBV	22.4607	24.6866	23.6683	22.4561	22.633
AB017	1	SHFV/DMVV/PBJV	N	ALB	M	Mouse	NSG-SGM3	670189	M	2021-10-03	2021-11-17	Neo-thy	GOOD	SHFV	TMS033		4E6 pfu/ml		RO/IP	neat		50/50	4e5 PFU	2022-03-07	22.1429															NSG-SGM3	Primatized	SHFV/DMVV/PBJV	SHFV	30.773	36.315	33.841
AB017	1	KRCV/PBJV	R	ALB	M	Mouse	NSG-SGM3	670190	M	2021-10-03	2021-11-17	Neo-thy	poor	KRCV	from TMS041 supernatant		UNKNKOWN		RO/IP	neat		50/50	unknown	2022-03-07	22.1429															NSG-SGM3	Primatized	KRCV/PBJV	KRCV-1	50	50	50
AB040	2	A	LRR	ALB, TMS	M,F	Mouse	NOG-EXL	700178	F	44578	44644			SWBV	Liver homog from macMouse 670195, AB017				RO/IP	neat	n/a	50/50		2022-07-20	26.29															NOG-EXL	Primatized	SWBV	SWBV	50	50
AB040	2	A	LLRR	ALB, TMS	M,F	Mouse	NOG-EXL	700179	F	44578	44644			SWBV	Liver homog from macMouse 670195, AB017				RO/IP	neat	n/a	50/50		2022-07-20	26.29															NOG-EXL	Primatized	SWBV	SWBV	50	50
AB040	2	D	L	ALB, TMS	M,F	Mouse	NOG-EXL	700167	F	44578	44644			SWBV	Liver homog from macMouse 670195, AB017				RO/IP	neat	n/a	50/50		2022-07-20	26.29															NOG-EXL	Primatized	SWBV	SWBV	50	50
AB040	2	B	LL	ALB, TMS	M,F	Mouse	NOG-EXL	700169	F	44578	44644			SHFV	TMS033		28800000		RO/IP	neat	n/a	50/100	4320000	2022-07-20	26.29															NOG-EXL	Primatized	SHFV	SHFV	50	29.1246
AB040	2	B	RR	ALB, TMS	M,F	Mouse	NOG-EXL	700170	F	44578	44644			SHFV	TMS033		28800000		RO/IP	neat	n/a	50/100	4320000	2022-07-20	26.29															NOG-EXL	Primatized	SHFV	SHFV	50	27.9622
AB040	2	C	L	ALB, TMS	M,F	Mouse	NOG-EXL	700172	F	44578	44644			PBJV	TMS0043, F1167				RO/IP	neat	n/a	50/50		2022-07-20	26.29															NOG-EXL	Primatized	PBJV	PBJV
AB060	3	A	L	AB/TS	M/F	Mouse	NSG-SGM3	1542	F	2022-06-06		Thymus rh3017TH98 (1 piece)+CD2Ab 100ul		-	-				-	neat		-		2022-10-14																NSG-SGM3	Thymus only	A
AB060	3	A	N	AB/TS	M/F	Mouse	NSG-SGM3	1542	F	2022-06-06		Thymus rh3017TH98 (1 piece)+CD2Ab 100ul		-	-				-	neat		-		2022-10-14																NSG-SGM3	Thymus only	A
AB060	3	B	LR	AB/TS	M/F	Mouse	NSG-SGM3	1542	F	2022-06-06		Thymus rh3017TH98 (1 piece)+CD2Ab 100ul		PBJV	F1167, P1 from TMS0043				RO	neat		50		2022-10-14									RO	none	-	50	unknown	2022-11-09		NSG-SGM3	Thymus only	B	PBJV	50	50	39.5874
AB060	3	B	R	AB/TS	M/F	Mouse	NSG-SGM3	1542	F	2022-06-06		Thymus rh3017TH98 (1 piece)+CD2Ab 100ul		PBJV	F1167, P1 from TMS0043				RO	neat		50		2022-10-14									RO	none	-	50	unknown	2022-11-09		NSG-SGM3	Thymus only	B	PBJV	50	50	50
AB060	3	C	LR	AB/TS	M/F	Mouse	NSG-SGM3	1541	M	2022-06-06		Thymus rh3017TH98 (1 piece)+Cells rh3017 158K+CD2Ab 100ul		PBJV	F1167, P1 from TMS0043				RO	neat		50		2022-10-14									RO	none	-	50	unknown	2022-11-09		NSG-SGM3	Primatized	C	PBJV	27.502	21.0027	29.3968
AB060	3	D	L	AB/TS	M/F	Mouse	NSG-SGM3	1545	F	2022-06-08		Thymus rh3017TH98 (1 piece)+Cells rh3017 118K+CD2Ab 100ul		SWBV	AB017 serum collected 3/17/2022				RO	neat		100		2022-10-14																NSG-SGM3	Primatized	D	SWBV	22.4255	22.8817
AB060	3	D	RL	AB/TS	M/F	Mouse	NSG-SGM3	1545	F	2022-06-08		Thymus rh3017TH98 (1 piece)+Cells rh3017 118K+CD2Ab 100ul		SWBV	AB017 serum collected 3/9/2022				RO	neat		50		2022-10-14		IP	none	-	100	unknown	2022-10-26		RO	none	-	50	unknown	2022-11-09		NSG-SGM3	Primatized	D	SWBV	50	50	50
AB084	4	1840	R	AB	M	Mouse	NSG-SGM3		M	2023-01-13	2023-04-18 21:36:00	All mice with primate thymus R23001 (2#)+ primate liver cells R23001 CD34+ 84.8K/mouse, tail vein + CD2Ab 100ul RO.		KRCV-1	iPSC-mac sup 3dpi, KRCV p2, TMS0041 (3.6.2022)			RO	none	none	50		2023-05-12							Jax		randomized on arrival	M006443	KRCV-1	iPSC-mac sup 3dpi, KRCV p2, TMS0041 (3.6.2022)			RO		NSG-SGM3	Primatized	1840	KRCV-1	41.8235
AB084	4	1840	LR	AB	M	Mouse	NSG-SGM3		M	2023-01-13	2023-04-18 21:36:00	All mice with primate thymus R23001 (2#)+ primate liver cells R23001 CD34+ 84.8K/mouse, tail vein + CD2Ab 100ul RO.		KRCV-1	iPSC-mac sup 3dpi, KRCV p2, TMS0041 (3.6.2022)			RO	none	none	50		2023-05-12							Jax		randomized on arrival	M006443	KRCV-1	iPSC-mac sup 3dpi, KRCV p2, TMS0041 (3.6.2022)			RO		NSG-SGM3	Primatized	1840	KRCV-1	50	32.5009	50
AB084	4	1841	L	AB	M	Mouse	NSG-SGM3		F	2023-01-13	2023-04-18 21:36:00	All mice with primate thymus R23001 (2#)+ primate liver cells R23001 CD34+ 84.8K/mouse, tail vein + CD2Ab 100ul RO.		PBJV	iPSC-mac sup 2dpi, strain F628, TMS0043 (3.16.2022)			RO	none	none	50		2023-05-12							Jax		randomized on arrival	M006443	PBJV	iPSC-mac sup 2dpi, strain F628, TMS0043 (3.16.2022)			RO		NSG-SGM3	Primatized	1841	PBJV	28.6724	30.8242	29.9639
AB084	4	1841	LR	AB	M	Mouse	NSG-SGM3		F	2023-01-13	2023-04-18 21:36:00	All mice with primate thymus R23001 (2#)+ primate liver cells R23001 CD34+ 84.8K/mouse, tail vein + CD2Ab 100ul RO.		PBJV	iPSC-mac sup 2dpi, strain F628, TMS0043 (3.16.2022)			RO	none	none	50		2023-05-12							Jax		randomized on arrival	M006443	PBJV	iPSC-mac sup 2dpi, strain F628, TMS0043 (3.16.2022)			RO		NSG-SGM3	Primatized	1841	PBJV	25.1563
AB084	4	1841	N	AB	M	Mouse	NSG-SGM3		F	2023-01-13	2023-04-18 21:36:00	All mice with primate thymus R23001 (2#)+ primate liver cells R23001 CD34+ 84.8K/mouse, tail vein + CD2Ab 100ul RO.																		Jax		randomized on arrival	M006443							NSG-SGM3	Primatized	1841
AB084	4	1841	RR	AB	M	Mouse	NSG-SGM3		F	2023-01-13	2023-04-18 21:36:00	All mice with primate thymus R23001 (2#)+ primate liver cells R23001 CD34+ 84.8K/mouse, tail vein + CD2Ab 100ul RO.		PBJV	iPSC-mac sup 2dpi, strain F628, TMS0043 (3.16.2022)			RO	none	none	50		2023-05-12							Jax		randomized on arrival	M006443	PBJV	iPSC-mac sup 2dpi, strain F628, TMS0043 (3.16.2022)			RO		NSG-SGM3	Primatized	1841	PBJV	34.0557	35.6514	34.3842
AB084	4	1842	L	AB	M	Mouse	NSG-SGM3		M	2023-01-16	2023-04-19 02:24:00	All mice with primate thymus R23001 (2#)+ primate liver cells R23001 CD34+ 84.8K/mouse, tail vein + CD2Ab 100ul RO.																		Jax		randomized on arrival	M006443							NSG-SGM3	Primatized	1842
AB084	4	1842	LR	AB	M	Mouse	NSG-SGM3		M	2023-01-16	2023-04-19 02:24:00	All mice with primate thymus R23001 (2#)+ primate liver cells R23001 CD34+ 84.8K/mouse, tail vein + CD2Ab 100ul RO.																		Jax		randomized on arrival	M006443							NSG-SGM3	Primatized	1842
AB084	4	1842	N	AB	M	Mouse	NSG-SGM3		M	2023-01-16	2023-04-19 02:24:00	All mice with primate thymus R23001 (2#)+ primate liver cells R23001 CD34+ 84.8K/mouse, tail vein + CD2Ab 100ul RO.		SHFV	MA104 sup, P5, TMS0033 (1.9.2022)			RO	none	none	50		2023-05-12							Jax		randomized on arrival	M006443	SHFV	MA104 sup, P5, TMS0033 (1.9.2022)			RO		NSG-SGM3	Primatized	1842	SHFV	50	50	50
AB084	4	1842	RR	AB	M	Mouse	NSG-SGM3		M	2023-01-16	2023-04-19 02:24:00	All mice with primate thymus R23001 (2#)+ primate liver cells R23001 CD34+ 84.8K/mouse, tail vein + CD2Ab 100ul RO.		SHFV	MA104 sup, P5, TMS0033 (1.9.2022)			RO	none	none	50		2023-05-12							Jax		randomized on arrival	M006443	SHFV	MA104 sup, P5, TMS0033 (1.9.2022)			RO		NSG-SGM3	Primatized	1842	SHFV	50	50	50
AB084	4	1843	L	AB	M	Mouse	NSG-SGM3		F	2023-01-16	2023-04-19 02:24:00	All mice with primate thymus R23001 (2#)+ primate liver cells R23001 CD34+ 84.8K/mouse, tail vein + CD2Ab 100ul RO.		SWBV	Serum from Mouse L, Cage D, ALB060 (10.21.22)			RO	none	none	25		2023-05-12							Jax		randomized on arrival	M006443	SWBV	Serum from Mouse L, Cage D, ALB060 (10.21.22)			RO		NSG-SGM3	Primatized	1843	SWBV	50	50	50
AB084	4	1843	RR	AB	M	Mouse	NSG-SGM3		F	2023-01-16	2023-04-19 02:24:00	All mice with primate thymus R23001 (2#)+ primate liver cells R23001 CD34+ 84.8K/mouse, tail vein + CD2Ab 100ul RO.		SWBV	Serum from Mouse L, Cage D, ALB060 (10.21.22)			RO	none	none	25		2023-05-12							Jax		randomized on arrival	M006443	SWBV	Serum from Mouse L, Cage D, ALB060 (10.21.22)			RO		NSG-SGM3	Primatized	1843	SWBV	50
AB084	4	1843	LR	AB	M	Mouse	NSG-SGM3		F	2023-01-16	2023-04-19 02:24:00	All mice with primate thymus R23001 (2#)+ primate liver cells R23001 CD34+ 84.8K/mouse, tail vein + CD2Ab 100ul RO.																		Jax		randomized on arrival	M006443							NSG-SGM3	Primatized	1843
*dpi, days postinoculation; DOB, date of birth; ffu, focus-forming units; KRCV-1, Kibale red colobus monkey virus 1; MOI, multiplicity of infection; PBJV, Pebjah virus; PMID, PubMed identifier; SHFV, simian hemorrhagic fever virus; SWBV-1, Southwest baboon virus
